# Supplementary material for: Structural basis for the phase separation of the chromosome passenger complex
Source: eLife. 2024 Mar 8;13:e92709. doi: 10.7554/eLife.92709 (PMC10977965; doi:10.7554/eLife.92709)
Supplement: Figure 1—source code 1. [file elife-92709-fig1-code1.zip]

Archive with 1 entries (1 files):
- 12-09-2023-RA-RC-eLife-92709/Figure 1Source Code 1.m
