# Supplementary material for: Structural basis for the phase separation of the chromosome passenger complex
Source: eLife. 2024 Mar 8;13:e92709. doi: 10.7554/eLife.92709 (PMC10977965; doi:10.7554/eLife.92709)
Supplement: Figure 1—source data 1. [file elife-92709-fig1-data1.zip]

Archive with 13 entries (10 files):
- Figure 1 - Source Data/Figure 1 - source data 1 (Panel 1B)/
- Figure 1 - Source Data/Figure 1 - source data 1 (Panel 1B)/20210507_ISB_TDP43_DropletAssay_WT Space 4 bottom_ch00.tif
- Figure 1 - Source Data/Figure 1 - source data 1 (Panel 1B)/20210826_WTISB_DropletAssay_Image018_ch00 - Blank.tif
- Figure 1 - Source Data/Figure 1 - source data 2 (Panel 1C)/
- Figure 1 - Source Data/Figure 1 - source data 2 (Panel 1C)/22.05.01_16.44.52 Annotated.TIF
- Figure 1 - Source Data/Figure 1 - source data 2 (Panel 1C)/22.05.01_16.44.52.tif
- Figure 1 - Source Data/Figure 1 - source data 3 (Panel 1E)/
- Figure 1 - Source Data/Figure 1 - source data 3 (Panel 1E)/20210826_WTISB_DropletAssay_Image018_ch00 - Blank.tif
- Figure 1 - Source Data/Figure 1 - source data 3 (Panel 1E)/20210826_WTISB_DropletAssay_Image025_ch00 - 10 second.tif
- Figure 1 - Source Data/Figure 1 - source data 3 (Panel 1E)/20210826_WTISB_DropletAssay_Image026_ch00 - 100 seconds.tif
- Figure 1 - Source Data/Figure 1 - source data 3 (Panel 1E)/20210826_WTISB_DropletAssay_Image027_ch00 - 300 seconds.tif
- Figure 1 - Source Data/Figure 1 - source data 3 (Panel 1E)/20210826_WTISB_DropletAssay_Image028_ch00 - 1000 seconds.tif
- Figure 1 - Source Data/Figure 1 - source data 3 (Panel 1E)/20210826_WTISB_DropletAssay_Image030_ch00 - 3000 seconds.tif
