# Supplementary material for: Structural basis for the phase separation of the chromosome passenger complex
Source: eLife. 2024 Mar 8;13:e92709. doi: 10.7554/eLife.92709 (PMC10977965; doi:10.7554/eLife.92709)
Supplement: Figure 2—source data 1. [file elife-92709-fig2-data1.zip]

Archive with 6 entries (3 files):
- Figure 2 - Source Data/Figure 2 - source data 1 (Panel C)/
- Figure 2 - Source Data/Figure 2 - source data 1 (Panel C)/Figure 2C Workbook.xlsx
- Figure 2 - Source Data/Figure 2 - source data 2 (Panel D)/
- Figure 2 - Source Data/Figure 2 - source data 2 (Panel D)/Figure 2D Workbook.xlsx
- Figure 2 - Source Data/Figure 2 - source data 3 (Panel G)/
- Figure 2 - Source Data/Figure 2 - source data 3 (Panel G)/Figure 2G Workbook.xlsx
