# Supplementary material for: Structural basis for the phase separation of the chromosome passenger complex
Source: eLife. 2024 Mar 8;13:e92709. doi: 10.7554/eLife.92709 (PMC10977965; doi:10.7554/eLife.92709)
Supplement: Figure 2—source data 1. [file elife-92709-fig2-data1.zip › Figure 2 - Source Data/Figure 2 - source data 3 (Panel G)/Figure 2G Workbook.xlsx]

## Sheet: Sheet1
Fig 2G-Source Data
	Time (sec)	Free Protein			Droplet Protein
	10	0.829268	0.817073	0.829268	0.695122	0.585366	0.646341
	100	2.90244	2.91463	2.86585	2.19512	2.15854	2.12195
	300	4.08537	4	4.03658	3.36585	3.28049	3.26829
	1000	6.19512	6.18293	6.12195	5.07317	4.9878	4.86585
	3000	8.32927	8.37805	8.32927	7.5	7.21951	7.09756
