# Supplementary material for: Structural basis for the phase separation of the chromosome passenger complex
Source: eLife. 2024 Mar 8;13:e92709. doi: 10.7554/eLife.92709 (PMC10977965; doi:10.7554/eLife.92709)
Supplement: Figure 2—figure supplement 3—source data 1. [file elife-92709-fig2-figsupp3-data1.zip › Figure 2 - figure supplement 3 Source Data/Figure 2 - figure supplement 3 source data 2 (D)/Figure 2 - figure supplement 3D Workbook.xlsx]

## Sheet: Sheet1
Fig 2-Sup 3D-Source Data
	Time (sec)	Free Protein			Droplet Protein
	10	2.09756	2.21951	2.14634	2.03659	1.96341	1.96341
	100	4.54878	4.7439	4.4878	4.78049	4.81707	4.7439
	300	5.76829	5.7439	5.87805	6.62195	6.52439	6.40244
	1000	7.84146	7.87805	7.73171	8.69512	8.59756	8.39024
	3000	8.95122	9.14634	9.15854	9.79268	9.42683	9.06098
