# Supplementary material for: Structural basis for the phase separation of the chromosome passenger complex
Source: eLife. 2024 Mar 8;13:e92709. doi: 10.7554/eLife.92709 (PMC10977965; doi:10.7554/eLife.92709)
Supplement: Figure 3—source data 1. [file elife-92709-fig3-data1.zip]

Archive with 18 entries (15 files):
- Figure 3 - Source Data/
- __MACOSX/._Figure 3 - Source Data
- Figure 3 - Source Data/.DS_Store
- __MACOSX/Figure 3 - Source Data/._.DS_Store
- Figure 3 - Source Data/Figure 3 - source data 1 (Panel C)/
- __MACOSX/Figure 3 - Source Data/._Figure 3 - source data 1 (Panel C)
- Figure 3 - Source Data/Figure 3 - source data 2 (Panel D)/
- __MACOSX/Figure 3 - Source Data/._Figure 3 - source data 2 (Panel D)
- Figure 3 - Source Data/Figure 3 - source data 1 (Panel C)/.DS_Store
- __MACOSX/Figure 3 - Source Data/Figure 3 - source data 1 (Panel C)/._.DS_Store
- Figure 3 - Source Data/Figure 3 - source data 1 (Panel C)/20210507_ISB_TDP43_DropletAssay_WT Space 3 bottom_ch00.tif
- __MACOSX/Figure 3 - Source Data/Figure 3 - source data 1 (Panel C)/._20210507_ISB_TDP43_DropletAssay_WT Space 3 bottom_ch00.tif
- Figure 3 - Source Data/Figure 3 - source data 1 (Panel C)/20210507_ISB_TDP43_DropletAssay_5R space 2 bottom_ch00.tif
- __MACOSX/Figure 3 - Source Data/Figure 3 - source data 1 (Panel C)/._20210507_ISB_TDP43_DropletAssay_5R space 2 bottom_ch00.tif
- Figure 3 - Source Data/Figure 3 - source data 1 (Panel C)/20210507_ISB_TDP43_DropletAssay_5A Space 4 bottom_ch00.tif
- __MACOSX/Figure 3 - Source Data/Figure 3 - source data 1 (Panel C)/._20210507_ISB_TDP43_DropletAssay_5A Space 4 bottom_ch00.tif
- Figure 3 - Source Data/Figure 3 - source data 2 (Panel D)/Figure 3D Workbook.xlsx
- __MACOSX/Figure 3 - Source Data/Figure 3 - source data 2 (Panel D)/._Figure 3D Workbook.xlsx
