# Supplementary material for: Structural basis for the phase separation of the chromosome passenger complex
Source: eLife. 2024 Mar 8;13:e92709. doi: 10.7554/eLife.92709 (PMC10977965; doi:10.7554/eLife.92709)
Supplement: Figure 3—source data 1. [file elife-92709-fig3-data1.zip › Figure 3 - Source Data/Figure 3 - source data 2 (Panel D)/Figure 3D Workbook.xlsx]

## Sheet: Sheet1
Fig 3D-Source Data
	(ISB)WT	IMut1SB	IMut2SB
	0.353	0.167	0.3
	0.354	0.323	0.186
	0.365	0.302	0.223
	0.305	0.31	0.19
	0.338	0.332	0.134
	0.396	0.319	0.283
