# Supplementary material for: Structural basis for the phase separation of the chromosome passenger complex
Source: eLife. 2024 Mar 8;13:e92709. doi: 10.7554/eLife.92709 (PMC10977965; doi:10.7554/eLife.92709)
Supplement: Figure 4—source data 1. [file elife-92709-fig4-data1.zip]

Archive with 13 entries (9 files):
- Figure 4 - Source Data/Figure 4 - source data 1 (Panel C)/
- Figure 4 - Source Data/Figure 4 - source data 1 (Panel C)/20211208 Turbidity Assay_ISB 4R 75 mM NaCl 1_ch00.tif
- Figure 4 - Source Data/Figure 4 - source data 1 (Panel C)/20211208 Turbidity Assay_ISB E2 75 mM NaCl 2_ch00.tif
- Figure 4 - Source Data/Figure 4 - source data 1 (Panel C)/20211208 Turbidity Assay_ISB E3 75 mM NaCl 2_ch00.tif
- Figure 4 - Source Data/Figure 4 - source data 1 (Panel C)/20211208 Turbidity Assay_WT ISB  75 mM NaCl 1_ch00.tif
- Figure 4 - Source Data/Figure 4 - source data 2 (Panel D)/
- Figure 4 - Source Data/Figure 4 - source data 2 (Panel D)/Figure 4D Workbook.xlsx
- Figure 4 - Source Data/Figure 4 - source data 3 (Panel F)/
- Figure 4 - Source Data/Figure 4 - source data 3 (Panel F)/ISB Reversal Mutants Droplet Test 20220303_ISB R40E 2_ch00.tif
- Figure 4 - Source Data/Figure 4 - source data 3 (Panel F)/ISB Reversal Mutants Droplet Test 20220303_ISB R42E 2_ch00.tif
- Figure 4 - Source Data/Figure 4 - source data 3 (Panel F)/ISB Reversal Mutants Droplet Test 20220303_ISB WT_ch00 (CORRECTED ERROR BARS).tif
- Figure 4 - Source Data/Figure 4 - source data 4 (Panel G)/
- Figure 4 - Source Data/Figure 4 - source data 4 (Panel G)/Figure 4G Workbook.xlsx
