# Supplementary material for: Structural basis for the phase separation of the chromosome passenger complex
Source: eLife. 2024 Mar 8;13:e92709. doi: 10.7554/eLife.92709 (PMC10977965; doi:10.7554/eLife.92709)
Supplement: Figure 4—source data 1. [file elife-92709-fig4-data1.zip › Figure 4 - Source Data/Figure 4 - source data 2 (Panel D)/Figure 4D Workbook.xlsx]

## Sheet: Sheet1
Fig 4D-Source Data
	(ISB)WT	IMut3SB	IMut4SB	IMut5SB
	0.353	0.221	0.273	0.119
	0.354	0.296	0.219	0.109
	0.365	0.215	0.257	0.115
	0.305		0.299	0.109
	0.338		0.242	0.108
	0.396		0.295	0.13
