# Supplementary material for: Structural basis for the phase separation of the chromosome passenger complex
Source: eLife. 2024 Mar 8;13:e92709. doi: 10.7554/eLife.92709 (PMC10977965; doi:10.7554/eLife.92709)
Supplement: Figure 4—source data 1. [file elife-92709-fig4-data1.zip › Figure 4 - Source Data/Figure 4 - source data 4 (Panel G)/Figure 4G Workbook.xlsx]

## Sheet: Sheet1
Fig 4G-Source Data
	(ISB)WT	IMut6SB	IMut7SB
	0.353	0.128	0.313
	0.354	0.117	0.269
	0.365	0.114	0.297
	0.305
	0.338
	0.396
