# Supplementary material for: Structural basis for the phase separation of the chromosome passenger complex
Source: eLife. 2024 Mar 8;13:e92709. doi: 10.7554/eLife.92709 (PMC10977965; doi:10.7554/eLife.92709)
Supplement: Figure 5—source data 1. [file elife-92709-fig5-data1.zip]

Archive with 8 entries (5 files):
- Figure 5 - Source Data/Figure 5 - source data 1 (Panel C)/
- Figure 5 - Source Data/Figure 5 - source data 1 (Panel C)/20220412 ISB Final Mutants Droplet Test_dBorealin Image 1_ch00.tif
- Figure 5 - Source Data/Figure 5 - source data 1 (Panel C)/20220412 ISB Final Mutants Droplet Test_dINCENPdBorealin Image 3_ch00.tif
- Figure 5 - Source Data/Figure 5 - source data 1 (Panel C)/20220412 ISB Final Mutants Droplet Test_WT Protein Image 4_ch00.tif
- Figure 5 - Source Data/Figure 5 - source data 2 (Panel D)/
- Figure 5 - Source Data/Figure 5 - source data 2 (Panel D)/Figure 5D Workbook.xlsx
- Figure 5 - Source Data/Figure 5 - source data 3 (Panel E)/
- Figure 5 - Source Data/Figure 5 - source data 3 (Panel E)/Figure 5E Workbook.xlsx
