# Supplementary material for: Structural basis for the phase separation of the chromosome passenger complex
Source: eLife. 2024 Mar 8;13:e92709. doi: 10.7554/eLife.92709 (PMC10977965; doi:10.7554/eLife.92709)
Supplement: Figure 5—source data 1. [file elife-92709-fig5-data1.zip › Figure 5 - Source Data/Figure 5 - source data 2 (Panel D)/Figure 5D Workbook.xlsx]

## Sheet: Sheet1
Fig 5D-Source Data
	(ISB)WT	ISBMut	IMut6SBMut
	0.353	0.148	0.407
	0.354	0.133	0.37
	0.365	0.109	0.377
	0.305
	0.338
	0.396
