# Supplementary material for: Structural basis for the phase separation of the chromosome passenger complex
Source: eLife. 2024 Mar 8;13:e92709. doi: 10.7554/eLife.92709 (PMC10977965; doi:10.7554/eLife.92709)
Supplement: Figure 5—source data 1. [file elife-92709-fig5-data1.zip › Figure 5 - Source Data/Figure 5 - source data 3 (Panel E)/Figure 5E Workbook.xlsx]

## Sheet: Sheet1
Fig 5E-Source Data
	(ISB)WT	IMut6SB	IMut7SB	ISBMut	IMut6SBMut
	4	22.6	13.9	24.64	6.04
	3.16	17.82	11.25	20.3	5.55
	3.14	20.89	10.63	19.6	5.03
	2.98	19.75	11.19	22.1	5.46
	2.78	19.77	10.3	22.95	5.81
