# Supplementary material for: Structural basis for the phase separation of the chromosome passenger complex
Source: eLife. 2024 Mar 8;13:e92709. doi: 10.7554/eLife.92709 (PMC10977965; doi:10.7554/eLife.92709)
Supplement: Figure 5—figure supplement 1—source data 1. [file elife-92709-fig5-figsupp1-data1.zip]

Archive with 14 entries (14 files):
- Figure 5 - figure supplement 1 Source Data/22.12.17_04.37.14 Gel 1 WT and Mutant Protein Sequences re Annotated.TIF
- Figure 5 - figure supplement 1 Source Data/22.12.17_04.37.14 Gel 1 WT and Mutant Protein Sequences re.tif
- Figure 5 - figure supplement 1 Source Data/22.12.17_04.40.31 Saturation Concentration WT Protein re Annotated.TIF
- Figure 5 - figure supplement 1 Source Data/22.12.17_04.40.31 Saturation Concentration WT Protein re.tif
- Figure 5 - figure supplement 1 Source Data/22.12.17_04.42.00 Saturation Concentration R40E Protein re Annotated.TIF
- Figure 5 - figure supplement 1 Source Data/22.12.17_04.42.00 Saturation Concentration R40E Protein re.tif
- Figure 5 - figure supplement 1 Source Data/22.12.17_04.44.10 Saturation Concentration R42E Protein re Annotated.TIF
- Figure 5 - figure supplement 1 Source Data/22.12.17_04.44.10 Saturation Concentration R42E Protein re.tif
- Figure 5 - figure supplement 1 Source Data/22.12.17_04.47.07 Saturation Concentration dBorealin Protein re Annotated.TIF
- Figure 5 - figure supplement 1 Source Data/22.12.17_04.47.07 Saturation Concentration dBorealin Protein re.tif
- Figure 5 - figure supplement 1 Source Data/22.12.17_04.49.19 Saturation Concentration dINCENPdBorealin Protein re Annotated.TIF
- Figure 5 - figure supplement 1 Source Data/22.12.17_04.49.19 Saturation Concentration dINCENPdBorealin Protein re.tif
- Figure 5 - figure supplement 1 Source Data/22.12.17_04.51.18 Saturation Concentration Standards re Annotated.TIF
- Figure 5 - figure supplement 1 Source Data/22.12.17_04.51.18 Saturation Concentration Standards re.tif
