# Supplementary material for: Structural basis for the phase separation of the chromosome passenger complex
Source: eLife. 2024 Mar 8;13:e92709. doi: 10.7554/eLife.92709 (PMC10977965; doi:10.7554/eLife.92709)
Supplement: Figure 5—figure supplement 2—source data 1. [file elife-92709-fig5-figsupp2-data1.zip]

Archive with 2 entries (2 files):
- Figure 5 - figure supplement 2/22.12.17_04.37.14 Gel 1 WT and Mutant Protein Sequences re Annotated.TIF
- Figure 5 - figure supplement 2/22.12.17_04.37.14 Gel 1 WT and Mutant Protein Sequences re.tif
